# Supplementary material for: Cranial muscle reconstructions quantify adaptation for high bite forces in Oviraptorosauria
Source: Sci Rep. 2022 Feb 22;12:3010. doi: 10.1038/s41598-022-06910-4 (PMC8863891; doi:10.1038/s41598-022-06910-4)
Supplement: Supplementary file 2 — Supplementary Information 2. [file 41598_2022_6910_MOESM2_ESM.xlsx]

## Sheet: Resultant force and bite estim
Citipati																					Anterior					Mid					Posterior
Left	Muscle	Volume (mm³)	Length (mm)	CSA (mm²)	N/mm²	1.5x correction factor	Force (N)	Force (N)x1.5	Contribution (%)		Angle a	Radians a	Angle b	Radians b	Cos a	Cos b	Fres (N)	Fres (N)x1.5	Contribution (%)		Inlever (mm)	Outlever (mm)	Fbite (N)	Fbite (N)x1.5		Inlever (mm)	Outlever (mm)	Fbite (N)	Fbite (N)x1.5		Inlever (mm)	Outlever (mm)	Fbite (N)	Fbite (N)x1.5		Contribution (%)
	AMEM	16490	69.1	238.64	0.3	1.5	71.5919	107.388	15.869		23.1	0.403171	5.1	0.0890118	0.919821	0.996041	65.5911	98.3866	17.0066		32.9	142	15.1968	22.7952		32.9	122	17.6881	26.5321		32.9	99.4	21.7097	32.5646		13.5475
	AMEP	9936	59.7	166.432	0.3	1.5	49.9296	74.8945	11.0674		32.4	0.565487	6.9	0.120428	0.844328	0.992757	41.8517	62.7775	10.8514		59.3	142	17.4775	26.2162		59.3	122	20.3427	30.514		59.3	99.4	24.9678	37.4518		15.5807
	AMES	20149	60.5	333.041	0.3	1.5	99.9124	149.869	22.1465		15.1	0.263545	6.5	0.113446	0.965473	0.993572	95.8426	143.764	24.8502		45.7	142	30.8451	46.2677		45.7	122	35.9017	53.8525		45.7	99.4	44.0645	66.0967		27.4976
	AMP	7189	43.7	164.508	0.3	1.5	49.3524	74.0286	10.9394		46.1	0.804597	15.5	0.270526	0.693402	0.96363	32.9764	49.4647	8.55018		44.7	142	10.3806	15.5709		44.7	122	12.0824	18.1235		44.7	99.4	14.8294	22.2442		9.25403
	PSTp	4906	51	96.1961	0.3	1.5	28.8588	43.2882	6.39683		34.8	0.607375	29.1	0.507891	0.821149	0.873772	20.7061	31.0592	5.36872		55.3	142	8.06373	12.0956		55.3	122	9.38565	14.0785		55.3	99.4	11.5196	17.2794		7.18859
	PSTs	6870	64.1	107.176	0.3	1.5	32.1529	48.2293	7.12699		26.2	0.457276	7.2	0.125664	0.897258	0.992115	28.622	42.9329	7.42115		63.7	142	12.8396	19.2594		63.7	122	14.9444	22.4166		63.7	99.4	18.3422	27.5134		11.4461
	PTd	3763	42	89.5952	0.3	1.5	26.8786	40.3179	5.95789		37.8	0.659734	14.3	0.249582	0.790155	0.969016	20.5802	30.8703	5.33606		16.7	142	2.42035	3.63052		16.7	122	2.81712	4.22569		16.7	99.4	3.45764	5.18646		2.15767
	PTv	10911	35.4	308.22	0.3	1.5	92.4661	138.699	20.496		20.1	0.350811	23.7	0.413643	0.939094	0.915663	79.511	119.266	20.6157		26.7	142	14.9503	22.4255		26.7	122	17.4012	26.1018		26.7	99.4	21.3576	32.0364		13.3278
						Sum	451.143	676.714								Sum	385.681	578.522				Sum	112.174	168.261			Sum	130.563	195.845			Sum	160.249	240.373
Right
	AMEM	15770	69.2	227.89	0.3	1.5	68.3671	102.551	15.2334		24.5	0.427606	2.8	0.0488692	0.909961	0.998806	62.1371	93.2056	16.1421		37.1	142	16.2344	24.3516		37.1	122	18.8958	28.3437		37.1	99.4	23.192	34.788		13.4523
	AMEP	10309	60.1	171.531	0.3	1.5	51.4592	77.1889	11.466		32.3	0.563741	9.9	0.172788	0.845262	0.985109	42.8488	64.2733	11.1314		61.9	142	18.6785	28.0177		61.9	122	21.7405	32.6108		61.9	99.4	26.6835	40.0253		15.4775
	AMES	19012	56.9	334.13	0.3	1.5	100.239	150.359	22.335		17.4	0.303687	7	0.122173	0.95424	0.992546	94.9391	142.409	24.6635		48	142	32.0921	48.1382		48	122	37.3531	56.0297		48	99.4	45.8459	68.7688		26.5923
	AMP	7254	43.9	165.239	0.3	1.5	49.5718	74.3576	11.0455		43.2	0.753982	13.8	0.240855	0.728969	0.971134	35.0932	52.6397	9.11659		47.2	142	11.6648	17.4972		47.2	122	13.577	20.3655		47.2	99.4	16.664	24.9959		9.66573
	PSTp	4846	50.8	95.3937	0.3	1.5	28.6181	42.9272	6.37663		32.4	0.565487	25.3	0.441568	0.844328	0.904083	21.8454	32.7681	5.67506		56.8	142	8.73816	13.1072		56.8	122	10.1706	15.256		56.8	99.4	12.4831	18.7246		7.24067
	PSTs	7055	65.6	107.546	0.3	1.5	32.2637	48.3956	7.18893		25.5	0.445059	4.5	0.0785398	0.902585	0.996917	29.031	43.5465	7.54174		66.7	142	13.6364	20.4546		66.7	122	15.8719	23.8078		66.7	99.4	19.4806	29.2208		11.2995
	PTd	3514	42.4	82.8774	0.3	1.5	24.8632	37.2948	5.53997		37.1	0.647517	12.3	0.214675	0.797584	0.977046	19.3753	29.0629	5.03336		18.1	142	2.46967	3.7045		18.1	122	2.87453	4.3118		18.1	99.4	3.5281	5.29215		2.04643
	PTv	10805	34.7	311.383	0.3	1.5	93.415	140.122	20.8145		17.8	0.310669	26.4	0.460767	0.952129	0.895712	79.6674	119.501	20.6962		30.6	142	17.1678	25.7517		30.6	122	19.9822	29.9732		30.6	99.4	24.5254	36.7881		14.2257
						Sum	448.797	673.196								Sum	384.937	577.406				Sum	120.682	181.023			Sum	140.466	210.698			Sum	172.402	258.604
Both sides
	AMEM	16130	69.15	233.265			139.959	209.938	15.5512		23.8		3.95				127.728	191.592	16.5743				31.4312	47.1468				36.5839	54.8758				44.9017	67.3526		13.4999
	AMEP	10122.5	59.9	168.981			101.389	152.083	11.2667		32.35		8.4				84.7005	127.051	10.9914				36.156	54.2339				42.0832	63.1248				51.6514	77.4771		15.5291
	AMES	19580.5	58.7	333.586			200.151	300.227	22.2408		16.25		6.75				190.782	286.173	24.7569				62.9372	94.4058				73.2548	109.882				89.9103	134.865		27.045
	AMP	7221.5	43.8	164.874			98.9242	148.386	10.9924		44.65		14.65				68.0696	102.104	8.83339				22.0454	33.0681				25.6594	38.4891				31.4934	47.2401		9.45988
	PSTp	4876	50.9	95.7949			57.4769	86.2154	6.38673		33.6		27.2				42.5515	63.8273	5.52189				16.8019	25.2028				19.5563	29.3344				24.0027	36.004		7.21463
	PSTs	6962.5	64.85	107.361			64.4166	96.6249	7.15796		25.85		5.85				57.6529	86.4794	7.48145				26.476	39.7139				30.8163	46.2244				37.8228	56.7342		11.3728
	PTd	3638.5	42.2	86.2363			51.7418	77.6127	5.74893		37.45		13.3				39.9555	59.9332	5.18471				4.89001	7.33502				5.69166	8.53748				6.98573	10.4786		2.10205
	PTv	10858	35.05	309.802			185.881	278.822	20.6553		18.95		25.05				159.178	238.768	20.656				32.1181	48.1771				37.3833	56.075				45.883	68.8245		13.7767
				1499.9		Sum	899.94	1349.91								Sum	770.618	1155.93				Sum	232.856	349.284			Sum	271.029	406.543			Sum	332.651	498.977
Incisivosaurus																					Anterior					Mid					Posterior
Left	Muscle	Vol	Length	CSA			Force	x1.5	Contribution		Angle a	Radians a	Angle b	Radians b	Cos a	Cos b	Fres	Fresx1.5	Contribution		Inlever	Outlever	Fbite	Fbitex1.5		Inlever	Outlever	Fbite	Fbitex1.5		Inlever	Outlever	Fbite	Fbitex1.5		Contribution
	AMEM	1535.4	43.2	35.5417	0.3	1.5	10.6625	15.9937	12.6679		28.6	0.499164	5.4	0.0942478	0.877983	0.995562	9.31995	13.9799	12.4052		19.7	90.4	2.03101	3.04651		19.7	71.6	2.56429	3.84643		19.7	58.1	3.16012	4.74018		11.5694
	AMEP	1441.9	45.4	31.7599	0.3	1.5	9.52797	14.292	11.32		30.7	0.535816	4.9	0.0855211	0.859852	0.996345	8.16271	12.2441	10.8649		29.8	90.4	2.6908	4.03621		29.8	71.6	3.39733	5.09599		29.8	58.1	4.18672	6.28009		15.3278
	AMES	2226.3	41.3	53.9056	0.3	1.5	16.1717	24.2575	19.2132		23	0.401426	1.7	0.0296706	0.920505	0.99956	14.8795	22.3193	19.8053		22.8	90.4	3.75281	5.62921		22.8	71.6	4.73818	7.10727		22.8	58.1	5.83913	8.7587		21.3774
	AMP	655.2	21.3	30.7606	0.3	1.5	9.22817	13.8423	10.9638		27.1	0.472984	2.1	0.0366519	0.890213	0.999328	8.20952	12.3143	10.9272		19.7	90.4	1.78902	2.68353		19.7	71.6	2.25876	3.38815		19.7	58.1	2.78361	4.17541		10.1909
	PSTp	378.8	31.1	12.1801	0.3	1.5	3.65402	5.48103	4.34127		25.7	0.44855	5.3	0.0925025	0.901077	0.995725	3.27848	4.91771	4.36379		25.3	90.4	0.917538	1.37631		25.3	71.6	1.15846	1.73768		25.3	58.1	1.42763	2.14145		5.22664
	PSTs	759	46.9	16.1834	0.3	1.5	4.85501	7.28252	5.76814		18.7	0.326377	1.8	0.0314159	0.94721	0.999507	4.59645	6.89467	6.11806		30.8	90.4	1.56605	2.34907		30.8	71.6	1.97724	2.96586		30.8	58.1	2.43667	3.65501		8.92078
	PTd	575.3	29.8	19.3054	0.3	1.5	5.79161	8.68742	6.8809		45	0.785398	10.9	0.190241	0.707107	0.981959	4.0214	6.0321	5.35265		8.9	90.4	0.395912	0.593869		8.9	71.6	0.499867	0.749801		8.9	58.1	0.616015	0.924023		2.25526
	PTv	1691.4	20.9	80.9282	0.3	1.5	24.2785	36.4177	28.8448		13.1	0.228638	16.6	0.289725	0.973976	0.958323	22.6611	33.9917	30.1629		17.6	90.4	4.4119	6.61785		17.6	71.6	5.57033	8.35549		17.6	58.1	6.86464	10.297		25.1318
						Sum	84.1694	126.254								Sum	75.1292	112.694				Sum	17.555	26.3325			Sum	22.1645	33.2467			Sum	27.3145	40.9718
Right
	AMEM	1448.7	43.6	33.2271	0.3	1.5	9.96812	14.9522	11.9379		26.5	0.462512	3.3	0.0575959	0.894934	0.998342	8.90602	13.359	11.9233		19.8	90.4	1.95065	2.92598		19.8	71.6	2.46284	3.69426		19.8	58.1	3.0351	4.55265		10.9538
	AMEP	1345.7	43.4	31.0069	0.3	1.5	9.30207	13.9531	11.1403		29.3	0.511381	3.4	0.0593412	0.872069	0.99824	8.09777	12.1467	10.8412		30.7	90.4	2.75002	4.12503		30.7	71.6	3.47209	5.20814		30.7	58.1	4.27886	6.41829		15.4426
	AMES	2258.3	42.1	53.6413	0.3	1.5	16.0924	24.1386	19.2724		25.3	0.441568	1.3	0.0226893	0.904083	0.999743	14.5451	21.8177	19.4728		24.06	90.4	3.87119	5.80678		24.06	71.6	4.88765	7.33147		24.06	58.1	6.02333	9.03499		21.7385
	AMP	687.8	22.4	30.7054	0.3	1.5	9.21161	13.8174	11.0319		27.6	0.481711	2.1	0.0366519	0.886204	0.999328	8.15788	12.2368	10.9217		20	90.4	1.80484	2.70726		20	71.6	2.27874	3.4181		20	58.1	2.80822	4.21233		10.135
	PSTp	379.1	31	12.229	0.3	1.5	3.66871	5.50306	4.39368		27.5	0.479966	5.2	0.0907571	0.887011	0.995884	3.24079	4.86119	4.33873		26.7	90.4	0.957181	1.43577		26.7	71.6	1.20851	1.81276		26.7	58.1	1.48931	2.23397		5.37501
	PSTs	637.1	44.4	14.3491	0.3	1.5	4.30473	6.45709	5.15539		20.1	0.350811	1.1	0.0191986	0.939094	0.999816	4.0418	6.0627	5.41111		32.2	90.4	1.43967	2.1595		32.2	71.6	1.81768	2.72652		32.2	58.1	2.24003	3.36005		8.0844
	PTd	603.2	29.8	20.2416	0.3	1.5	6.07248	9.10872	7.27247		43.7	0.762709	12.6	0.219911	0.722967	0.975917	4.28448	6.42671	5.736		9.96	90.4	0.472051	0.708076		9.96	71.6	0.595997	0.893995		9.96	58.1	0.734482	1.10172		2.65078
	PTv	1700.1	20.5	82.9317	0.3	1.5	24.8795	37.3193	29.796		13.4	0.233874	14.6	0.254818	0.972776	0.967709	23.4207	35.131	31.3553		17.61	90.4	4.56237	6.84355		17.61	71.6	5.76031	8.64046		17.61	58.1	7.09876	10.6481		25.6198
						Sum	83.4996	125.249								Sum	74.6945	112.042				Sum	17.808	26.712			Sum	22.4838	33.7257			Sum	27.7081	41.5621
Both sides
	AMEM	1492.05	43.4	34.3844			20.6306	30.9459	12.3029		27.55		4.35				18.226	27.339	12.1642				3.98166	5.97249				5.02713	7.54069				6.19522	9.29283		11.2616
	AMEP	1393.8	44.4	31.3834			18.83	28.2451	11.2301		30		4.15				16.2605	24.3907	10.853				5.44082	8.16123				6.86942	10.3041				8.46558	12.6984		15.3852
	AMES	2242.3	41.7	53.7734			32.2641	48.3961	19.2428		24.15		1.5				29.4247	44.137	19.639				7.62399	11.436				9.62583	14.4387				11.8625	17.7937		21.5579
	AMP	671.5	21.85	30.733			18.4398	27.6597	10.9979		27.35		2.1				16.3674	24.5511	10.9244				3.59386	5.39079				4.5375	6.80625				5.59182	8.38774		10.163
	PSTp	378.95	31.05	12.2045			7.32273	10.9841	4.36748		26.6		5.25				6.51927	9.7789	4.35126				1.87472	2.81208				2.36696	3.55045				2.91695	4.37542		5.30083
	PSTs	698.05	45.65	15.2662			9.15974	13.7396	5.46176		19.4		1.45				8.63825	12.9574	5.76458				3.00571	4.50857				3.79492	5.69239				4.67671	7.01506		8.50259
	PTd	589.25	29.8	19.7735			11.8641	17.7961	7.07668		44.35		11.75				8.30588	12.4588	5.54432				0.867963	1.30194				1.09586	1.6438				1.3505	2.02575		2.45302
	PTv	1695.75	20.7	81.93			49.158	73.737	29.3204		13.25		15.6				46.0818	69.1227	30.7591				8.97427	13.4614				11.3306	16.996				13.9634	20.9451		25.3758
			Sum	279.448		Sum	167.669	251.504								Sum	149.824	224.736				Sum	35.363	53.0445			Sum	44.6483	66.9724			Sum	55.0226	82.534
Khaan																					Anterior					Mid					Posterior
Left	Muscle	Vol	Length	CSA			Force	x1.5	Contribution		Angle a	Radians a	Angle b	Radians b	Cos a	Cos b	Fres	Fresx1.5	Contribution		Inlever	Outlever	Fbite	Fbitex1.5		Inlever	Outlever	Fbite	Fbitex1.5		Inlever	Outlever	Fbite	Fbitex1.5		Contribution
	AMEM	4080	48.2	84.6473	0.3	1.5	25.3942	38.0913	12.3073		27.8	0.485202	1.1	0.0191986	0.884581	0.999816	22.4591	33.6886	12.8103		18.35	103.6	3.97803	5.96705		18.35	88.7	4.64627	6.9694		18.35	72	5.72395	8.58592		8.57105
	AMEP	4507	46.7	96.5096	0.3	1.5	28.9529	43.4293	14.032		36.3	0.633555	7.3	0.127409	0.805928	0.991894	23.1448	34.7172	13.2014		34.6	103.6	7.72983	11.5947		34.6	88.7	9.02831	13.5425		34.6	72	11.1224	16.6836		16.6547
	AMES	6320	45.9	137.691	0.3	1.5	41.3072	61.9608	20.0195		18.2	0.31765	10.1	0.176278	0.949972	0.984503	38.6326	57.9489	22.0354		27.3	103.6	10.1802	15.2703		27.3	88.7	11.8903	17.8354		27.3	72	14.6482	21.9723		21.9342
	AMP	1748	27.6	63.3333	0.3	1.5	19	28.5	9.20832		38.7	0.675442	8.5	0.148353	0.78043	0.989016	14.6653	21.998	8.36485		25	103.6	3.53892	5.30839		25	88.7	4.1334	6.2001		25	72	5.09212	7.63818		7.62495
	PSTp	1443	35.2	40.9943	0.3	1.5	12.2983	18.4474	5.96035		38.5	0.671952	22.2	0.387463	0.782608	0.925871	8.91127	13.3669	5.08285		37.2	103.6	3.1998	4.7997		37.2	88.7	3.73731	5.60596		37.2	72	4.60416	6.90623		6.89428
	PSTs	2336	48.8	47.8689	0.3	1.5	14.3607	21.541	6.95987		26.8	0.467748	2.5	0.0436332	0.892586	0.999048	12.8059	19.2089	7.30429		41.2	103.6	5.0927	7.63905		41.2	88.7	5.94818	8.92227		41.2	72	7.32783	10.9917		10.9727
	PTd	1679	30.8	54.513	0.3	1.5	16.3539	24.5308	7.92589		46	0.802851	11.7	0.204204	0.694658	0.979223	11.1243	16.6865	6.34514		14.4	103.6	1.54624	2.31936		14.4	88.7	1.80598	2.70897		14.4	72	2.22487	3.3373		3.33152
	PTv	4007	24.7	162.227	0.3	1.5	48.668	73.002	23.5869		16.7	0.29147	20.8	0.363028	0.957822	0.934826	43.5772	65.3658	24.8557		26.5	103.6	11.1467	16.72		26.5	88.7	13.0191	19.5287		26.5	72	16.0388	24.0582		24.0166
						Sum	206.335	309.503								Sum	175.32	262.981				Sum	46.4124	69.6186			Sum	54.2089	81.3133			Sum	66.7823	100.173
Right	AMEM	3984	48.7	81.807	0.3	1.5	24.5421	36.8131	11.8283		30	0.523599	1.3	0.0226893	0.866025	0.999743	21.2486	31.8729	12.0247		18.8	103.6	3.85592	5.78389		18.8	88.7	4.50365	6.75548		18.8	72	5.54825	8.32237		8.5428
	AMEP	4289	44.8	95.7366	0.3	1.5	28.721	43.0815	13.8423		34.6	0.603884	6.8	0.118682	0.823136	0.992966	23.475	35.2125	13.2847		34	103.6	7.70414	11.5562		34	88.7	8.9983	13.4975		34	72	11.0854	16.6281		17.0685
	AMES	6423	46.7	137.537	0.3	1.5	41.2612	61.8919	19.8862		17.2	0.300197	8.5	0.148353	0.955278	0.989016	38.983	58.4745	22.0608		27.5	103.6	10.3478	15.5217		27.5	88.7	12.0861	18.1291		27.5	72	14.8893	22.334		22.9256
	AMP	1817	27.4	66.3139	0.3	1.5	19.8942	29.8412	9.58817		42.1	0.734784	6.9	0.120428	0.741976	0.992757	14.6541	21.9811	8.29284		27.1	103.6	3.83326	5.74989		27.1	88.7	4.47718	6.71576		27.1	72	5.51563	8.27345		8.49259
	PSTp	1437	34.4	41.7733	0.3	1.5	12.532	18.798	6.0399		40.4	0.705113	22.7	0.39619	0.761538	0.922538	8.80432	13.2065	4.98242		35.7	103.6	3.03392	4.55088		35.7	88.7	3.54356	5.31535		35.7	72	4.36547	6.54821		6.72165
	PSTs	2185	49.8	43.8755	0.3	1.5	13.1627	19.744	6.34386		27.1	0.472984	2.9	0.0506145	0.890213	0.998719	11.7026	17.5538	6.62256		41.5	103.6	4.6878	7.0317		41.5	88.7	5.47526	8.2129		41.5	72	6.74522	10.1178		10.3858
	PTd	1680	30	56	0.3	1.5	16.8	25.2	8.09691		48.3	0.842994	13.6	0.237365	0.66523	0.971961	10.8625	16.2938	6.14717		12.3	103.6	1.28966	1.93449		12.3	88.7	1.5063	2.25945		12.3	72	1.85568	2.78352		2.85724
	PTv	3793	22.5	168.578	0.3	1.5	50.5733	75.86	24.3743		13.1	0.228638	17.5	0.305433	0.973976	0.953717	46.9774	70.4662	26.5849		22.9	103.6	10.384	15.576		22.9	88.7	12.1283	18.1925		22.9	72	14.9414	22.4122		23.0058
						Sum	207.486	311.23								Sum	176.708	265.061				Sum	45.1365	67.7048			Sum	52.7186	79.078			Sum	64.9464	97.4197
Both sides
	AMEM	4032	48.45	83.2271			49.9363	74.9044	12.0678		28.9		1.2				43.7077	65.5615	12.4175				7.83396	11.7509				9.14992	13.7249				11.2722	16.9083		8.55693
	AMEP	4398	45.75	96.1231			57.6739	86.5108	13.9372		35.45		7.05				46.6198	69.9297	13.243				15.434	23.151				18.0266	27.0399				22.2078	33.3117		16.8616
	AMES	6371.5	46.3	137.614			82.5684	123.853	19.9529		17.7		9.3				77.6156	116.423	22.0481				20.528	30.792				23.9763	35.9645				29.5375	44.3063		22.4299
	AMP	1782.5	27.5	64.8236			38.8942	58.3412	9.39825		40.4		7.7				29.3194	43.9791	8.32885				7.37218	11.0583				8.61058	12.9159				10.6078	15.9116		8.05877
	PSTp	1440	34.8	41.3838			24.8303	37.2454	6.00013		39.45		22.45				17.7156	26.5734	5.03263				6.23372	9.35058				7.28087	10.9213				8.96963	13.4544		6.80796
	PSTs	2260.5	49.3	45.8722			27.5233	41.285	6.65186		26.95		2.7				24.5085	36.7627	6.96342				9.7805	14.6708				11.4234	17.1352				14.0731	21.1096		10.6793
	PTd	1679.5	30.4	55.2565			33.1539	49.7308	8.0114		47.15		12.65				21.9868	32.9803	6.24616				2.8359	4.25385				3.31228	4.96842				4.08055	6.12082		3.09438
	PTv	3900	23.6	165.402			99.2413	148.862	23.9806		14.9		19.15				90.5546	135.832	25.7203				21.5307	32.296				25.1475	37.7212				30.9803	46.4704		23.5112
			Sum	689.703		Sum	413.822	620.732								Sum	352.028	528.042				Sum	91.5489	137.323			Sum	106.928	160.391			Sum	131.729	197.593
Conchoraptor																					Anterior					Mid					Posterior
Left	Muscle	Vol	Length	CSA			Force	x1.5	Contribution		Angle a	Radians a	Angle b	Radians b	Cos a	Cos b	Fres	Fresx1.5	Contribution		Inlever	Outlever	Fbite	Fbitex1.5		Inlever	Outlever	Fbite	Fbitex1.5		Inlever	Outlever	Fbite	Fbitex1.5		Contribution
	AMEM	2372	47.1	50.3609	0.3	1.5	15.1083	22.6624	10.1648		26.7	0.466003	1.2	0.020944	0.893371	0.999781	13.4943	20.2415	10.124		17.6	85.8	2.76807	4.15211		17.6	76.9	3.08843	4.63265		17.6	58.3	4.07376	6.11065		7.40815
	AMEP	3076	44.3	69.4357	0.3	1.5	20.8307	31.246	14.0148		33.2	0.579449	6.1	0.106465	0.836764	0.994338	17.3317	25.9975	13.0029		31.1	85.8	6.28223	9.42335		31.1	76.9	7.00931	10.514		31.1	58.3	9.24555	13.8683		16.8131
	AMES	4030	45.6	88.3772	0.3	1.5	26.5132	39.7697	17.838		18.2	0.31765	6.5	0.113446	0.949972	0.993572	25.0249	37.5373	18.7746		25	85.8	7.29162	10.9374		25	76.9	8.13552	12.2033		25	58.3	10.7311	16.0966		19.5145
	AMP	1593	28.9	55.1211	0.3	1.5	16.5363	24.8045	11.1256		26.2	0.457276	1.4	0.0244346	0.897258	0.999701	14.8329	22.2494	11.1282		22.2	85.8	3.83789	5.75684		22.2	76.9	4.28207	6.4231		22.2	58.3	5.64822	8.47233		10.2713
	PSTp	814	32.2	25.2795	0.3	1.5	7.58385	11.3758	5.10239		16.5	0.287979	11.3	0.197222	0.95882	0.980615	7.13058	10.6959	5.34964		27.6	85.8	2.29375	3.44063		27.6	76.9	2.55922	3.83883		27.6	58.3	3.37571	5.06357		6.13875
	PSTs	1749	47.4	36.8987	0.3	1.5	11.0696	16.6044	7.4476		22.9	0.39968	4.4	0.0767945	0.921185	0.997053	10.1671	15.2507	7.62777		32.2	85.8	3.81563	5.72345		32.2	76.9	4.25723	6.38585		32.2	58.3	5.61546	8.42319		10.2117
	PTd	1161	34.9	33.2665	0.3	1.5	9.97994	14.9699	6.71447		37.9	0.66148	8.7	0.151844	0.789084	0.988494	7.7844	11.6766	5.84016		14.1	85.8	1.27926	1.91888		14.1	76.9	1.42731	2.14096		14.1	58.3	1.88268	2.82402		3.42365
	PTv	3568	26.1	136.705	0.3	1.5	41.0115	61.5172	27.5924		14.6	0.254818	19	0.331613	0.967709	0.945519	37.525	56.2875	28.1527		22.4	85.8	9.79673	14.6951		22.4	76.9	10.9306	16.3958		22.4	58.3	14.4178	21.6267		26.2189
						Sum	148.633	222.95								Sum	133.291	199.936				Sum	37.3652	56.0478			Sum	41.6896	62.5345			Sum	54.9903	82.4854
Right	AMEM	1911	46.7	40.9208	0.3	1.5	12.2762	18.4143	8.68963		27	0.471239	2.7	0.0471239	0.891007	0.99889	10.9261	16.3891	8.57176		16	85.8	2.03749	3.05624		16	76.9	2.2733	3.40995		16	58.3	2.99858	4.49786		6.03591
	AMEP	2825	44.6	63.3408	0.3	1.5	19.0022	28.5034	13.4506		33.6	0.586431	7.9	0.137881	0.832921	0.990509	15.6772	23.5157	12.2991		28.4	85.8	5.18918	7.78377		28.4	76.9	5.78974	8.68462		28.4	58.3	7.6369	11.4554		15.3725
	AMES	4112	46.5	88.4301	0.3	1.5	26.529	39.7935	18.7784		19.4	0.338594	6.6	0.115192	0.943223	0.993373	24.857	37.2854	19.5009		24.3	85.8	7.03991	10.5599		24.3	76.9	7.85467	11.782		24.3	58.3	10.3606	15.5409		20.8552
	AMP	1553	26.9	57.7323	0.3	1.5	17.3197	25.9796	12.2596		23.6	0.411898	1.8	0.0314159	0.916363	0.999507	15.8633	23.7949	12.4451		19.9	85.8	3.67925	5.51887		19.9	76.9	4.10507	6.1576		19.9	58.3	5.41475	8.12212		10.8995
	PSTp	758	30	25.2667	0.3	1.5	7.58	11.37	5.36544		17.6	0.307178	8.2	0.143117	0.953191	0.989776	7.15132	10.727	5.61038		25.4	85.8	2.11706	3.17558		25.4	76.9	2.36207	3.54311		25.4	58.3	3.11567	4.6735		6.27161
	PSTs	1608	47.6	33.7815	0.3	1.5	10.1345	15.2017	7.17359		22.3	0.389208	3.8	0.0663225	0.92521	0.997801	9.35588	14.0338	7.33992		30.9	85.8	3.36943	5.05414		30.9	76.9	3.75939	5.63908		30.9	58.3	4.95878	7.43817		9.98166
	PTd	1032	33.5	30.806	0.3	1.5	9.24179	13.8627	6.54173		39.2	0.684169	7.3	0.127409	0.774944	0.991894	7.10382	10.6557	5.57313		13.1	85.8	1.08462	1.62692		13.1	76.9	1.21014	1.81522		13.1	58.3	1.59623	2.39434		3.21309
	PTv	3488	26.7	130.637	0.3	1.5	39.191	58.7865	27.741		13.3	0.232129	16.7	0.29147	0.973179	0.957822	36.5312	54.7968	28.6596		21.7	85.8	9.23925	13.8589		21.7	76.9	10.3085	15.4628		21.7	58.3	13.5974	20.3961		27.3705
						Sum	141.274	211.912								Sum	127.466	191.199				Sum	33.7562	50.6343			Sum	37.6629	56.4944			Sum	49.6789	74.5183
	AMEM	2141.5	46.9	45.6409			27.3845	41.0768	9.42721		26.85		1.95				24.4204	36.6306	9.34787				4.80556	7.20835				5.36174	8.0426				7.07234	10.6085		6.72203
	AMEP	2950.5	44.45	66.3882			39.8329	59.7494	13.7327		33.4		7				33.0089	49.5133	12.651				11.4714	17.2071				12.7991	19.1986				16.8825	25.3237		16.0928
	AMES	4071	46.05	88.4037			53.0422	79.5633	18.3082		18.8		6.55				49.8818	74.8227	19.1378				14.3315	21.4973				15.9902	23.9853				21.0917	31.6375		20.1848
	AMP	1573	27.9	56.4267			33.856	50.7841	11.6926		24.9		1.6				30.6962	46.0443	11.7867				7.51714	11.2757				8.38714	12.5807				11.063	16.5944		10.5854
	PSTp	786	31.1	25.2731			15.1639	22.7458	5.23391		17.05		9.75				14.2819	21.4229	5.48001				4.41081	6.61622				4.92129	7.38194				6.49138	9.73707		6.20518
	PSTs	1678.5	47.5	35.3401			21.2041	31.8061	7.3106		22.6		4.1				19.523	29.2845	7.48384				7.18506	10.7776				8.01662	12.0249				10.5742	15.8614		10.0967
	PTd	1096.5	34.2	32.0362			19.2217	28.8326	6.6281		38.55		8				14.8882	22.3323	5.70664				2.36387	3.54581				2.63745	3.95618				3.47891	5.21836		3.31837
	PTv	3528	26.4	133.671			80.2025	120.304	27.6667		13.95		17.85				74.0562	111.084	28.4062				19.036	28.554				21.2391	31.8587				28.0152	42.0228		26.7947
			Sum	483.18		Sum	289.908	434.862								Sum	260.757	391.135				Sum	71.1214	106.682			Sum	79.3526	119.029			Sum	104.669	157.004

## Sheet: Body vs Bite
Taxon	Body mass (Kg) from Zanno and Makovicky (2013)	Bite Force (N) Anterior	Bite Force (N) Midpalate	Bite Force (N) Posterior	All bite estimates are upper limits
Citipati	121.7	349.28	406.54	498.98
Incisivosaurus	8.5	53.04	66.97	82.53
Khaan	12.1	137.32	160.39	197.59
Conchoraptor	10	106.68	119.03	157
Erlikosaurus	278	64.38	87.41	133.62
Garudimimus	97.8	19	23.9	-
Ornithomimus	163.4	22	28.6	-
Struthiomimus	276.2	57.6	75.2	-

## Sheet: Calculations
	Citipati	Incisivosaurus	Khaan	Conchoraptor		Cranial model measurements
Cranial SA ratio to Incisivosaurus	3.58423	1	1.68372	1.52411		Species	Surface area (mm²)	Volume (mm³)
						Citipati	83100	137631
Bite force estimates	Anterior (N)	Mid (N)	Posterior (N)			Incisivosaurus	23184.9	21500.3
Citipati	349.28	406.54	498.98			Khaan	39036.9	52091.9
Incisivosaurus	53.04	66.97	82.53			Conchraptor	35336.4	45903.7
Khaan	137.32	160.39	197.59
Conchoraptor	106.68	119.03	157
Predicted by SA ratio	Anterior (N)	Mid (N)	Posterior (N)
Citipati	190.108	240.036	295.806
Khaan	89.3046	112.759	138.957
Conchoraptor	80.8389	102.07	125.785
Estimate = % of prediction	Anterior (%)	Mid (%)	Posterior (%)
Citipati	183.728	169.366	168.685
Khaan	153.766	142.242	142.195
Conchoraptor	131.966	116.616	124.816
Bite force estimates	Fres (N) x1.5	Anterior (N)	Mid (N)	Posterior (N)
Citipati	1155.93	349.28	406.54	498.98
Mechanical advantage		0.302164	0.3517	0.431671
Incisivosaurus	224.736	53.04	66.97	82.53
Mechanical advantage		0.236011	0.297995	0.367232
Khaan	528.042	137.32	160.39	197.59
Mechanical advantage		0.260055	0.303745	0.374194
Conchoraptor	391.135	106.68	119.03	157
Mechanical advantage		0.272745	0.30432	0.401396
